# Supplementary material for: Gene Editing in Ganoderma lucidum: Development, Challenges, and Future Prospects
Source: J Fungi (Basel). 2025 Apr 14;11(4):310. doi: 10.3390/jof11040310 (PMC12029067; doi:10.3390/jof11040310)
Supplement: Supplementary file 1 [file jof-11-00310-s001.zip]

Archive with 1 entries (1 files):
- jof-3548686-supplementary.pdf
